# Supplementary material for: Worse survival in breast cancer in elderly may not be due to underutilization of medical procedures as observed upon changing healthcare system in Poland
Source: BMC Cancer. 2019 Jul 30;19:749. doi: 10.1186/s12885-019-5930-8 (PMC6668291; doi:10.1186/s12885-019-5930-8)
Supplement: Supplementary file 1 — ‘Breast cancer in Poland - National Cancer Registry and National Health Fund data – 2010-2015’. The Supplementary file contains data: a) the numbers of all new cases and deaths in Poland in the particular age-groups (due to breast cancer); b) the numbers of: outpatient visits, surgery procedures, outpatient chemotherapy cycles, hospitalisations for administration of chemotherapy, hospitalisations for administration of radiotherapy, hospitalisations for administration of targeted therapy; data were calculated in total and per patient; c)health care funding in years 2010–2015 in Poland; d) the breast cancer survival in the particular age-groups in the years 2010–2015 estimated with the mortality-incidence ratio complement (1- M/I ratio). (XLSX 20 kb) [file 12885_2019_5930_MOESM1_ESM.xlsx]

## Sheet: healthcare funding in Poland
	Total healthcare budget in Poland	Breast cancer budget in Poland	Growth rate
2010	56643910370	8.21785e+08	1.45079
2011	58224321000	8.62482e+08	1.48131
2012	59875547170	8.65537e+08	1.44556
2013	62077982880	9.13479e+08	1.4715
2014	64517195000	9.93049e+08	1.5392
2015	67751200670	1.07132e+09	1.58125
		average	1.49494

## Sheet: healthcare burden breast cancer
	outpatient visits, patients below 65 treated in a particular year	outpatient visits, patients above 65 treated in a particular year	total number of outpatient visits age below 65	total number of outpatient visits age above 65	healthcare burden - outpatient visits - age below 65	healthcare burden - outpatient visits - age above 65	total number of surgery procedures - age below 65	total number of surgery procedures - age above 65	surgery procedures - age below 65	surgery procedures - age above 65	healthcare burden - surgery - age below 65	healthcare burden - surgery - age above 65	total number of outpatient chemotherapy - age below 65	total number of outpatient chemotherapy - age above 65	outpatient chemotherapy - age belo w 65	outpatient chemotherapy - age above 65	healthcare burden -outpatient chemotherapy - age below 65	healthcare burden - outpatient chemotherapy - age above 65	total number - inpatient chemotherapy below age below 65	total number - inpatient chemotherapy age above 65	inpatient chemotherapy - age below 65	inpatient chemotherapy - age above 65	healthcare burden - inpatient chemotherapy - age below 65	healthcare burden - inpatient chemotherapy - age above 65	radiotherapy age below 65	radiotherapy age above 65	total number - radiotherapy - age below 65	total number - radiotherapy - age above 65	healthcare burden - radiotherapy - age below 65	healthcare burden - radiotherapy - age above 65	targeted therapy programs age below 65	targeted chemotherapy programs age above 65	patients treated with targeted therapy programs - age below 65	patients treated with targeted chemotherapy programs - age above 65	healthcare burden - targeted therapy programs - age below 65	healthcare burden - targeted therapy programs - age above 65
C 50 2010	97063	58146	392421	208215	4.04295	3.5809	12508	4648	10574	4584	1.1829	1.01396	134304	54548	26301	9082	5.10642	6.00617	37356	10199	9302	2749	4.01591	3.71008	12337	4355	9007	3208	1.36971	1.35754	25001	5029	2767	545	9.03542	9.22752
C50 2011	100909	64446	401464	225332	3.97848	3.49645	13227	4904	11160	4833	1.18522	1.01469	133597	57424	26242	9709	5.09096	5.91451	33794	10181	9355	2953	3.6124	3.44768	12011	4653	9209	3568	1.30427	1.30409	27122	5806	3011	663	9.00764	8.75716
C50 2012	102812	70765	411998	248336	4.00729	3.50931	13642	5397	11290	5310	1.20833	1.01638	132321	60680	26421	10624	5.00818	5.7116	31876	10006	9490	3291	3.3589	3.04041	12208	5257	9723	4208	1.25558	1.24929	30333	7159	4895	1149	6.19673	6.23064
C50 2013	105495	77506	416554	262138	3.94857	3.38216	13563	5402	10977	5322	1.23558	1.01503	136485	64506	26638	10962	5.1237	5.88451	26297	9458	8559	3317	3.07244	2.85137	18088	7516	9808	4484	1.84421	1.67618	30773	7742	3259	852	9.44247	9.08685
C50 2014	108163	85517	423434	286750	3.91478	3.35313	13514	5641	10954	5539	1.2337	1.01841	143015	74512	27830	12355	5.13888	6.03092	22429	9303	8094	3507	2.77106	2.65269	11705	5836	9634	4832	1.21497	1.20778	31737	9618	3353	1009	9.46525	9.53221
C50 2015	109468	92837	418325	305504	3.82144	3.29076	12766	6904	12269	6749	1.04051	1.02297	178680	89472	29544	14121	6.04793	6.3361	19802	9575	7841	3783	2.52544	2.53106	12122	6618	9786	5404	1.23871	1.22465	32465	11261	3517	1248	9.23088	9.02324
average					3.95225	3.43545					1.18104	1.01691					5.25268	5.98063					3.22603	3.03888					1.37124	1.33659					8.72973	8.64294
SD					0.0780698	0.110347					0.0724749	0.00335757					0.392259	0.207618					0.549955	0.460392					0.238139	0.17525					1.25594	1.20884

## Sheet: breast cancer survival
	new cases age below 65	new cases age above 65	deaths age below 65	deaths age above 65	1-MIR age below 65	1-MIR age above 65	Survival Hazard ratio
C 50 2010	10434	5350	2363	2863	0.773529	0.46486	0.60096
C50 2011	10835	5699	2501	2936	0.769174	0.484822	0.630315
C50 2012	10823	6177	2457	3117	0.772983	0.495386	0.640875
C50 2013	10737	6405	2564	3252	0.7612	0.492272	0.646705
C50 2014	10573	6806	2549	3426	0.758914	0.496621	0.654383
C50 2015	10689	7417	2462	3857	0.76967	0.479978	0.623616
average							0.632809
					1-MIR age below 65	1-MIR age above 65	Survival Hazard raiti
					0.773529	0.46486	0.60096
					0.769174	0.484822	0.630315
					0.772983	0.495386	0.640875
					0.7612	0.492272	0.646705
					0.758914	0.496621	0.654383
					0.76967	0.479978	0.623616
							0.632809
